# Supplementary material for: Exploring the impact of external collaboration on firm growth capability: the mediating roles of R&D efforts
Source: Humanit Soc Sci Commun. 2022 Nov 4;9(1):404. doi: 10.1057/s41599-022-01429-5 (PMC9638385; doi:10.1057/s41599-022-01429-5)
Supplement: Supplementary file 1 — Dataset 1 [file 41599_2022_1429_MOESM1_ESM.xlsx]

## Sheet: Sheet1
Firm name	Sample code	Ownership	Age	Size(In)	Industry	RI	RHC	VC	HC	CC	FGC
中兴通讯	1	0	21	11.1308	1	12.75	38.06	1	3	0	0.56791
中国建筑	2	1	11	12.6209	1	1.33	3.81	0	1	0	0.185482
中国石油	3	1	19	13.0736	0	0.9	8.27	0	0	0	0.216731
中国中铁	4	1	11	12.5506	1	1.83	9.26	1	0	0	0.199494
上汽集团	5	1	21	12.29	0	1.79	10.7	1	1	0	0.465143
中国铁建	6	1	11	12.5976	1	1.58	13.4	1	0	1	0.249483
中国中车	7	1	11	11.9844	1	5.1	19.52	1	2	0	0.498
美的集团	8	0	18	11.6506	0	3.78	10.74	1	2	1	0.666807
中国电建	9	1	9	11.7926	1	3.14	17.08	1	2	0	0.336176
宝钢股份	10	1	18	10.9359	0	2.3	2.2	0	1	0	0.270787
京东方A	11	1	25	11.1298	1	7.45	28.73	1	2	0	0.520714
比亚迪	12	0	16	12.3021	0	6.56	14.12	1	1	1	0.485281
潍柴动力	13	1	16	10.6479	1	4.08	9.1	1	1	1	0.515043
上海建工	14	1	20	10.5406	1	3.03	18.2	0	1	1	0.213341
海尔智家	15	0	29	11.3788	0	2.94	17.09	0	1	1	0.598937
长城汽车	16	0	20	11.0581	0	4.05	26.75	1	1	1	0.565401
海康威视	17	1	10	10.4456	1	8.99	46.55	1	4	0	0.801921
TCL科技	18	1	16	11.4048	0	5	16.63	0	3	1	0.474053
上海电气	19	1	14	10.3375	1	3.68	9.98	0	2	0	0.423868
中国重工	20	1	10	10.4623	1	7.04	18.74	1	1	0	0.469545
长安汽车	21	1	22	10.4921	0	5.77	21.43	1	4	1	0.549456
三六零	22	0	26	8.59767	1	19.39	70.81	0	4	0	1
江西铜业	23	1	21	9.88893	0	1.35	27.91	0	1	0	0.192695
河钢股份	24	1	24	10.4836	0	2.77	1.21	2	3	1	0.221804
江铃汽车	25	1	25	9.71354	0	6.14	16.28	1	1	1	0.4641
烽火通信	26	1	19	9.61873	1	10.48	41.86	1	4	0	0.544745
太钢不锈	27	1	20	9.87653	0	3.04	13.9	1	0	1	0.256826
苏宁易购	28	0	17	10.5721	0	1.18	6.36	0	0	0	0.440124
中国化学	29	1	10	10.6296	1	3.17	5.63	0	0	0	0.251273
特变电工	30	0	25	9.65867	1	4.11	1.72	0	1	0	0.37039
大华股份	31	0	16	9.51841	1	9.65	50.56	2	5	0	0.66468
恒瑞医药	32	0	21	9.95304	0	15.33	14.83	1	2	0	0.826538
中国船舶	33	1	20	8.88128	1	5.36	20.34	0	2	0	0.421602
葛洲坝	34	1	21	10.61	1	2.09	11.11	0	0	0	0.257333
蓝思科技	35	0	12	11.3864	1	5.34	11.73	1	0	0	0.383167
立讯精密	36	0	14	11.269	1	7.01	9.27	0	0	1	0.476192
国电南瑞	37	1	17	8.86418	1	6.66	28.43	0	2	0	0.558207
宇通客车	38	0	25	9.87955	1	5.87	19.78	1	1	0	0.52942
徐工机械	39	1	25	9.56927	1	4.54	16.55	1	1	0	0.55857
本钢板材	40	1	21	9.82206	0	2.98	9.51	2	1	1	0.254523
鞍钢股份	41	1	21	10.4778	0	1.43	5.47	0	0	0	0.283197
江淮汽车	42	1	19	10.1879	0	4.25	18.83	1	3	1	0.476096
广汽集团	43	1	21	11.4601	0	6.75	17.01	1	0	1	0.634125
欧菲光	44	0	11	10.6598	1	5.74	10.81	0	1	0	0.367944
完美世界	45	0	19	8.36637	1	17.59	65.65	0	3	1	0.769165
恒生电子	46	0	18	8.87094	1	21.83	64.45	0	4	0	0.66603
隧道股份	47	1	25	9.28776	1	3.52	20.64	0	3	0	0.318774
万华化学	48	1	20	9.3129	0	2.66	12.86	0	1	1	0.495565
歌尔股份	49	0	17	10.7924	1	7.97	18.12	1	3	0	0.471776
东方电气	50	1	25	9.77611	1	5.68	21.32	1	2	0	0.398143
用友网络	51	0	19	9.68527	1	19.3	31.65	0	3	1	0.693175
隆基股份	52	0	18	9.95494	1	5.6	2.6	1	0	0	0.441768
浪潮信息	53	1	20	8.44419	1	4.03	39.03	0	1	0	0.542474
东华软件	54	0	16	8.99268	1	11.96	59.01	0	2	1	0.603549
深天马A	55	1	23	10.6094	1	6.23	13.07	0	0	0	0.420284
大唐电信	56	1	20	7.54221	1	11.15	36.8	0	4	1	0.593158
均胜电子	57	0	26	10.9895	0	6.94	7.5	0	4	1	0.486145
复星医药	58	0	24	10.2487	0	10.1	15.8	0	3	1	0.544345
环旭电子	59	0	15	9.82914	1	3.91	6.2	0	1	1	0.397273
晨鸣纸业	60	1	25	9.62846	0	3.22	12.26	0	0	0	0.29953
中国软件	61	1	18	8.80523	1	21.83	50.08	0	2	1	0.58758
金风科技	62	1	17	9.07715	1	5.49	35.78	0	1	0	0.486387
新兴铸管	63	1	21	9.66833	0	2.41	5.79	0	0	0	0.229786
铜陵有色	64	1	26	9.66745	0	1.35	7.2	0	2	0	0.157089
中文传媒	65	1	20	8.71473	0	7.24	10.03	0	2	1	0.576323
中天科技	66	0	19	9.392	1	3.16	15.54	1	2	0	0.470504
亨通光电	67	0	25	9.7591	1	4	16.22	1	2	0	0.576879
金发科技	68	0	17	8.81715	0	4.01	16.12	1	1	0	0.448292
星网锐捷	69	1	13	9.0608	1	11.73	44.97	1	5	0	0.626944
小天鹅A	70	0	25	9.34653	0	3.1	8.24	0	2	0	0.558975
潞安环能	71	1	17	10.4364	0	3.07	8.32	0	0	0	0.30561
福田汽车	72	1	22	10.2791	0	6.43	12.18	1	3	0	0.395697
大族激光	73	0	17	9.47501	1	9	34.64	1	3	0	0.656988
ST 海马	74	0	25	8.74481	0	18.78	22.5	1	2	1	0.5
科伦药业	75	0	16	9.90299	0	6.81	12.97	0	4	1	0.488678
包钢股份	76	1	19	10.2784	0	2.02	7.22	1	0	0	0.286504
东软集团	77	1	27	9.72053	1	14.62	78.03	1	4	1	0.532224
荣盛石化	78	0	11	9.3682	0	1.05	10.7	0	1	0	0.210034
博彦科技	79	0	23	9.62397	1	5.86	11.66	0	2	0	0.575714
三钢闽光	80	1	17	9.35936	0	2.26	14.06	0	0	1	0.411193
顺丰控股	81	0	11	11.8152	1	2.37	3.8	0	0	1	0.447183
福耀玻璃	82	0	26	10.2061	0	4.39	14.5	0	2	0	0.547391
酒钢宏兴	83	1	19	9.99993	0	0.86	4.34	0	1	0	0.119959
正泰电器	84	0	21	9.91887	1	3.45	11.5	0	1	0	0.567274
上海医药	85	1	24	10.7704	0	7.14	2.14	1	3	1	0.511785
中国西电	86	1	10	9.58445	1	6.1	5.32	1	0	0	0.493048
长电科技	87	0	18	10.069	1	3.72	25.04	0	0	1	0.327294
三一重工	88	0	18	9.76325	1	5.38	13.02	0	3	1	0.63413
马钢股份	89	1	25	10.256	0	1.22	7.5	0	2	0	0.186975
海信视像	90	1	21	9.95256	0	3.4	12.27	0	1	0	0.499826
北方华创	91	1	17	8.30992	1	21.83	28.79	0	1	0	0.638344
四维图新	92	1	10	8.35726	0	21.83	56.51	1	4	1	0.684806
海信家电	93	1	26	10.4	0	2.8	3.98	1	1	1	0.537072
中国核建	94	1	8	10.3439	1	1.5	6.7	0	0	0	0.104873
